# Supplementary material for: Effect of Graphene Concentration on the Electrochemical Properties of Cobalt Ferrite Nanocomposite Materials
Source: Nanomaterials (Basel). 2021 Sep 27;11(10):2523. doi: 10.3390/nano11102523 (PMC8538039; doi:10.3390/nano11102523)
Supplement: Supplementary file 1 [file nanomaterials-11-02523-s001.zip]

Archive with 1 entries (1 files):
- nanomaterials-1350002-supplementary.pdf
